# Supplementary material for: Role of Oxidative Stress and Inflammation in Gestational Diabetes Mellitus
Source: Antioxidants (Basel). 2023 Sep 29;12(10):1812. doi: 10.3390/antiox12101812 (PMC10604289; doi:10.3390/antiox12101812)
Supplement: Supplementary file 1 [file antioxidants-12-01812-s001.zip]

Archive with 1 entries (1 files):
- antioxidants-2609947-supplementary.pdf
